# Supplementary material for: A Novel Parvovirus Associated with the Whitefly Bemisia tabaci
Source: Pathogens. 2025 Jul 19;14(7):714. doi: 10.3390/pathogens14070714 (PMC12297876; doi:10.3390/pathogens14070714)
Supplement: Supplementary file 1 [file pathogens-14-00714-s001.zip]

Archive with 3 entries (3 files):
- Dataset S1A-E final.pdf
- Supplementary Figures final.pdf
- Table S1 final.xlsx
