# Supplementary material for: A Novel Parvovirus Associated with the Whitefly Bemisia tabaci
Source: Pathogens. 2025 Jul 19;14(7):714. doi: 10.3390/pathogens14070714 (PMC12297876; doi:10.3390/pathogens14070714)
Supplement: Supplementary file 1 [file pathogens-14-00714-s001.zip › Table S1 final.xlsx]

## Sheet: 2020
Table S1. Whitefly samples collected in 2020 from crop fields in the Berkane region of Morocco
Crop species	Cultivar	Field sample	Remarks	Location	GPS coordinates	No of adult whiteflies collected	BtaDV VP PCR positive	Illumina pool of RCA products	BtaDV-specific Illumina reads	Viral and host contigs de novo assembled from Illumina reads
Tomato	Maria	T1	Same field plots	Madagh	N35.01095° W2.30944°	20		ALYU-379	<5	No viral contigs. Host contigs: Candidatus Portiera aleyrodidarum MEAM1, Bemisia tabaci nuclear genome, Bemisia tabaci mitochorndion MEAM1
	Maria	T2		Madagh		20		ALYU-379
	Maria	T3		Madagh		23		ALYU-379
	Galilea	T5		Laatamna	N35.05469° W2.29397°	29	no	ALYU-380	ca. 60	Plant geminiviruses: tomato leaf curl New Delhi virus (ToLCNDV), tomato yellow leaf curl Sardinia virus (TYLCSV), tomato yellow leaf curl virus (TYLCV), tomato yellow leaf curl Axarquia virus, sweet potato leaf curl virus, and sweet potato mosaic virus. Host contigs: Candidatus Portiera aleyrodidarum MED, Cardinium endosymbiont cBtQ1, Bemisia tabaci nuclear genome
	Galilea	T6		Laatamna	N35.05411° W2.29410	23	yes	ALYU-380
	Galilea	T7		Laatamna	N35.05327° W2.29413°	20	no	ALYU-380
	Maria	T8	Near T15-18,M33	Route de Madagh-Madagh	N 35.03139° W 2.33657°	45		ALYU-379	<5	see above
	Galilea	T9	Same field plots	Laatamna	N 35.05352° W 2.29606°	20	yes	ALYU-380	ca. 60	see above
	Galilea	T10		Laatamna	N 35.05347° W 2.29642°	25	yes	ALYU-380
	Galilea	T11		Laatamna	N 35.05357° W 2.29661°	20	no	ALYU-380
	Galilea	T12		Laatamna	N 35.05379° W 2.29621°	21	no	ALYU-380
	Karima	T13		Laatamna	N 35.05438° W 2.30157°	45	yes	ALYU-381	ca. 50K	see below
	Unknown	T14		Laatamna	N 35.06323° W 2.30491°	20	yes	ALYU-390	ca. 500K	Plant geminiviruses: ToLCNDV, TYLCSV, and TYLCV. The novel parvovirus BtaDV. Host contigs: Candidatus Portiera aleyrodidarum MED , Rickettsia sp. MEAM1, Bemisia tabaci nuclear genome
	Galilea	T15	Same field plots	Route de Madagh-Madagh	N35.03242° W2.33738°	46	no	ALYU-390
	Galilea	T16		Route de Madagh-Madagh	N35.03255° W2,33688°	70	no	ALYU-380	ca. 60	see above
	Galilea	T17		Route de Madagh-Madagh	N35.03057 W2.33743°	85	yes	ALYU-380
	Galilea	T18		Route de Madagh-Madagh	N35.03053° W2.33809°	50	no	ALYU-380
	Karima	T19	Same field plots	Laatamna	N 35.05369° W 2.29204°	50	yes	ALYU-381	ca. 50K	Plant geminiviruses: tomato leaf curl New Delhi virus (ToLCNDV), tomato yellow leaf curl Sardinia virus (TYLCSV) and tomato yellow leaf curl virus (TYLCV). Host contigs: Candidatus Portiera aleyrodidarum MED, Cardinium endosymbiont cBtQ1, Bemisia tabaci nuclear genome
	Karima	T20		Laatamna	N 35.05348° W 2.29250°	60
	Karima	T21	Same field plots	Laatamna	N35.05149° W2.29229°	65	yes	ALYU-381	ca. 50K
	Karima	T22		Laatamna	N35.05109° W2.29303°	35	yes	ALYU-381
	Karima	T23	Same field plots	Route de Madagh-Berkane	N 34.95569° W 2.33494°	50
	Karima	T24		Route de Madagh-Berkane	N 34.95552° W 2.33589°	80
	Karima	T25		Route de Madagh-Berkane	N 34.95529° W 2.33678°	60	yes	ALYU-381	ca. 50K	see above
	Karima	T26		Route de Madagh-Berkane	N 34.95536° W 2.33731°	60	no	ALYU-381
Zucchini	Radia F1	Cr1-P2		Madagh	N34.99562° W2.33708°	18		ALYU-382	no	Plant geminivirus: tomato leaf curl New Delhi virus (ToLCNDV). Host contigs: Candidatus Portiera aleyrodidarum MEAM1, Rickettsia sp. MEAM1, Bemisia tabaci nuclear genome, Bemisia tabaci mitochorndion MEAM1
	Radia	Cr4		Madagh	N35.01101° W2.31793°	36		ALYU-382	no
	Najda F1	Cr5		Madagh	N35.00369° W2.33397°	42		ALYU-382	no
	Psipsi	Cr8		Laatamna	N34.99949° W2.29375°	32		ALYU-382	no
Pumpkin	Unknown	Cr9		Laatamna	N34.99922° W2.29344°	35	no	ALYU-390	ca. 500K	see above
Cucumber	Unknown	F1	Same field plots	Laatamna	N35.00518° W2.27761°	15		ALYU-383	<5	Plant geminivirus: tomato leaf curl New Delhi virus (ToLCNDV). Host contigs: Candidatus Portiera aleyrodidarum BT-B and MEAM1, Rickettsia sp. MEAM1, Bemisia tabaci nuclear genome, Bemisia tabaci mitochorndion MEAM1
	Unknown	F2		Laatamna	N35.00541° W2.27701°	45		ALYU-383	<5
	Unknown	F3		Laatamna	N35.00560° W2.27731°	13
	Unknown	F4		Laatamna	N35.00566° W2.27750°	34		ALYU-383	<5
Watermelon	Unknown	P1		Route de Madagh-Madagh	N 35.02459° W 2.34200°	69		ALYU-384	<5	see below
	Delta	P2	Same field plots	Laatamna	N35.0092° W2.28840°	60
	Delta	P3		Laatamna	N35.00988° W2.28852°	50
	Delta	P4	Same field plots	Madagh	N34.99034° W2.32293°	60		ALYU-385	no	No viral contigs. Host contigs: Candidatus Portiera aleyrodidarum BT-B and MEAM1, Rickettsia sp. MEAM1,Candidatus Hamiltonella defensa, Bemisia tabaci nuclear genome
	Delta	P5		Madagh		45		ALYU-385	no
	Delta	P7		Madagh		51		ALYU-385	no
	Delta	P8	Same field plots	Laatamna	N35.00605° W2.28257°	17		ALYU-385	no
	Delta	P9		Laatamna		13
	Unknown	P11		Laatamna	N35.01029° W2.27954°	28		ALYU-384	<5	No viral contigs. Host contigs: Candidatus Portiera aleyrodidarum BT-B, Rickettsia sp. MEAM1, Bemisia tabaci nuclear genome
	Unknown	P12		Laatamna	N35.01450° W2.24490°	28		ALYU-384
	Delta	P13	Same field plots	Madagh	N35.00526° W2.31919°	52	no	ALYU-390	ca. 500K
	Delta	P14		Madagh	N35.00533° W2.31890°	66		ALYU-385	no	see above
	Delta	P15		Madagh	N35,00589° W2.31771°	27
	Delta	P16		Madagh	N35.00656° W2.31830°	56
	Delta	P17		Madagh	N35.00554° W2.31993°	56		ALYU-385	no
	Delta	P19		Madagh	N35.00685° W2.31853°	60
	Delta	P18	Near M26	Madagh	N35.02105° W2.34433°	14
Melon	Star plus	M1		Madagh	N35.02095° W2,34421°	7		ALYU-386	<5	Plant geminivirus: ToLCNDV. Host contigs: Candidatus Portiera aleyrodidarum, Bemisia tabaci nuclear genome
	Kechal	M2	M26 plot, near M1	Madagh	N35.02105° W2.34433°	12		ALYU-387	ca. 10
	Hybride	M3	Near M1	Madagh	N35.08758° W2.35490°	40		ALYU-386	<5	see above
	Unknown	M4	Near P8	Laatamna	N35.00605° W2.28257°	58
	Wifak	M5	Same field plots	Laatamna	N35.00909° W2.27894°	45	no	ALYU-388	ca. 40	see below
	Wifak	M6		Laatamna		33	no	ALYU-388
	Ananas	M7		Laatamna		41		ALYU-386	<5	see above
	Kechal	M8	Same field plots	Aghebal	N35.03085° W2.20297°	31		ALYU-387	ca. 10	see below
	Wifak	M9		Aghebal	N35.03084° W2.20294°	55	?	ALYU-388	ca. 40	see above
	Kechal + Wifak	M10		Aghebal	N35.03104° W2.20234	48		ALYU-386	<5	see above
	Wifak	M11		Aghebal	N35.03102° W2.20199°	50	no	ALYU-388	ca. 40	Plant geminivirus: ToLCNDV. Host contigs: Candidatus Portiera aleyrodidarum MED and BT, Cardinium endosymbiont cBtQ1, Candidatus Hamiltonella defensa, Bemisia tabaci nuclear genome, Bemisia tabaci mitochorndion
	Wifak	M12		Aghebal	N35.03095° W2.20219°	13	yes	ALYU-388
	Kechal	M14		Aghebal	N35.03017° W2.20057°	100		ALYU-387	ca. 10	see below
	Wifak	M15	Same field plots	Route de Saidia-Laatamna	N34.97123° W2.29385°/ N34.96982° W 2.29340°	37
	Wifak	M17		Route de Saidia-Laatamna	N 34.96962° W 2.29502°	68	no	ALYU-388	ca. 40	see above
	Wifak	M19		Route de Saidia-Laatamna	N 34.96960° W 2.29499°	10
	Wifak	M20		Route de Saidia-Laatamna	N 34.96958° W 2.29321°	14
	Wifak	M21	Same field plots	Aghebal	N35.02906° W2.20315°	20
	Wifak	M22		Aghebal	N 35.02955° W 2.20260°	65		ALYU-389	<5	Plant geminiviruses: tomato leaf curl New Delhi virus (ToLCNDV) and tomato yellow leaf curl Sardinia virus (TYLCSV). Host contigs: Candidatus Portiera aleyrodidarum MED , Cardinium endosymbiont cBtQ1, Bemisia tabaci nuclear genome
	Wifak	M23		Laatamna	N35.01921° W2.23821°	52
	Wifak	M24		Laatamna	N 35.01880° W 2.23993°	30		ALYU-389	<5
	Wifak	M25		Laatamna	N 35.01953° W 2.23885°	33		ALYU-389	<5
	Kechal	M26	Same field plots	Madagh	N35.02105° W2.34433°	23		ALYU-387	ca. 10	Plant geminivirus: ToLCNDV. Host contigs: Candidatus Portiera aleyrodidarum MED and BT, Cardinium endosymbiont cBtQ1, Bemisia tabaci nuclear genome, Bemisia tabaci mitochorndion
	Kechal	M27		Madagh	N35.02103° W2.34438°	31		ALYU-387	ca. 10
	Houda	M29		Madagh	N35.02357° W2.35512°	48
	Wifak	M30		Route de Madagh-Madagh	N35.03287° W2.33911°	28		ALYU-389	<5	see above
	Wifak	M31		Route de Madagh-Madagh	N35.03413° W2.34006°	23		ALYU-389	<5
	Wifak	M32		Route de Madagh-Madagh	N35.03228° W2.33870°	22		ALYU-389	<5
	Wifak	M33	Near T8	Route de Madagh-Madagh		30		ALYU-389	<5
	Unknown	M34		Laatamna	N35.05241° W2.30675°	2		ALYU-386	<5	see above
